# Supplementary material for: A novel biochar-based composite hydrogel for removing heavy metals in water and alleviating cadmium stress in tobacco seedlings
Source: Sci Rep. 2023 Sep 20;13:15656. doi: 10.1038/s41598-023-41946-0 (PMC10511474; doi:10.1038/s41598-023-41946-0)
Supplement: Supplementary file 1 — Supplementary Table S1. [file 41598_2023_41946_MOESM1_ESM.xlsx]

## Sheet: Sheet1
Supplementary Table:S1:(A) Adsorption capacities of Cd2+ on AM/CMC and AM/CMC/B at different pH conditions, (B) Maximum adsorption capacity of Cd2+ on AM/CMC and AM/CMC/B, (C) Pseudo-first-order model of Cd2+ by AM/CMC and AM/CMC/B, (D) Pseudo-second-order model of Cd2+ by AM/CMC and AM/CMC/B.
Fig.4-(A) Qe at different pH								Fig.4-(B) Qm/(mg g-1)
Group A				Group B				AM/CMC	AM/CMC/B
average	SD	N		average	SD	N		78.387	97.5948
86.2547	7.1	4		97.5283	5.1	4
72.9477	5.15	4		99.0267	6.15	4
97.0877	6.21	4		153.646	5.21	4
145.786	8.2	4		164.833	5.2	4
123.972	8.13	4		158.022	6.15	4
Fig.4-(C) Qt/(mg g-1)				Fig.4-(D) t/Qt/(g min mg-1)
X	AM/CMC	AM/CMC/B		X	AM/CMC	AM/CMC/B
0	0	0		0
5	57.1044	71.1996		5	0.087559	0.070225
10	65.2726	87.4944		10	0.153204	0.114293
20	74.2216	88.4336		20	0.269463	0.226158
30	78.2404	88.487		30	0.383434	0.339033
60	78.3864	91.7868		60	0.765439	0.653689
90	78.3866	94.2302		90	1.14877	0.955108
120	78.3863	97.6334		120	1.53244	1.22909
240	78.387	97.5948		240	3.07568	2.46927
