# Supplementary material for: A novel biochar-based composite hydrogel for removing heavy metals in water and alleviating cadmium stress in tobacco seedlings
Source: Sci Rep. 2023 Sep 20;13:15656. doi: 10.1038/s41598-023-41946-0 (PMC10511474; doi:10.1038/s41598-023-41946-0)
Supplement: Supplementary file 2 — Supplementary Table S2. [file 41598_2023_41946_MOESM2_ESM.xlsx]

## Sheet: Sheet1
Supplementary Table:S2:Growth index of tobacco under Cd stress for 15 days.
Fig.5 (Ⅲ)-A				Fig.5 (Ⅲ)-B				Fig.5 (Ⅲ)-C				Fig.5 (Ⅲ)-D
Length of the maximum leaf (cm)				Width of the maximum leaf (cm)				Area of the maximum leaf (cm2)				Total length of root (cm)
CK	H	BH		CK	H	BH		CK	H	BH		CK	H	BH
8.1	10.1	12		4.8	5.5	6.8		24.6694	35.2465	51.7752		33.662	43.826	65.473
9.5	10.1	11.8		5.3	4.9	6.7		31.9471	31.4014	50.1636		35.751	50.396	61.586
8.5	9.8	12.3		5.3	5.3	6.5		28.5842	32.9559	50.7283		38.838	46.214	71.375
Fig.5 (Ⅲ)-E				Fig.5 (Ⅲ)-F				Fig.5 (Ⅲ)-F				Fig.5 (Ⅲ)-F
Total surface area of root (cm2)				Average diameter of root (mm)				Number of root tips				Volume of root (cm3)
CK	H	BH		CK	H	BH		CK	H	BH		CK	H	BH
5.051	8.387	11.359		0.478	0.558	0.591		73	109	180		0.235	0.41	0.994
6.035	8.586	10.984		0.357	0.408	0.688		85	100	164		0.241	0.521	0.835
7.682	7.988	12.185		0.46	0.489	0.721		105	93	151		0.281	0.354	0.908
