# Supplementary material for: A novel biochar-based composite hydrogel for removing heavy metals in water and alleviating cadmium stress in tobacco seedlings
Source: Sci Rep. 2023 Sep 20;13:15656. doi: 10.1038/s41598-023-41946-0 (PMC10511474; doi:10.1038/s41598-023-41946-0)
Supplement: Supplementary file 3 — Supplementary Table S3. [file 41598_2023_41946_MOESM3_ESM.xlsx]

## Sheet: Sheet1
Supplementary Table:S3:Biomass and relative water content of tobacco seedlings under Cd stress for 15 days. (A) Effect on aboveground fresh weight, (B) Effect on underground fresh weight, (C) Effect on aboveground plant dry weight, (D) Effect on underground plant dry weight, (E) Effect on leaf RWC.
Fig.6-A				Fig.6-B				Fig.6-C				Fig.6-D				Fig.6-E
Fresh weight of aboveground part (g plant-1)				Fresh weight of underground part (g plant-1)				Dry weight of aboveground (g plant-1)				Dry weight of underground (g plant-1)				Relative water content of leave (%)
CK	H	BH		CK	H	BH		CK	H	BH		CK	H	BH		CK	H	BH
1.834	2.397	4.146		0.113	0.175	0.304		0.11	0.168	0.27		0.006	0.012	0.027		79.5103	84.6247	92.6923
2.113	2.595	3.529		0.139	0.142	0.249		0.171	0.17	0.244		0.008	0.012	0.02		79.3886	81.0811	89.6526
2.031	2.535	4.185		0.123	0.134	0.312		0.15	0.171	0.28		0.008	0.013	0.026		77.2885	81.9038	94.0264
