# Supplementary material for: A novel biochar-based composite hydrogel for removing heavy metals in water and alleviating cadmium stress in tobacco seedlings
Source: Sci Rep. 2023 Sep 20;13:15656. doi: 10.1038/s41598-023-41946-0 (PMC10511474; doi:10.1038/s41598-023-41946-0)
Supplement: Supplementary file 4 — Supplementary Table S4. [file 41598_2023_41946_MOESM4_ESM.xlsx]

## Sheet: Sheet1
Supplementary Table:S4:Pn (A), Ci (B), SPAD (C), Tr (D) and Gs (E) of tobacco seedings leaves under Cd stress for 15 days.
Fig.8-A				Fig.8-B				Fig.8-C
Pn/(μmol CO2 m-2 s-1)				Ci/(μmol L-1)				SPAD value
CK	H	BH		CK	H	BH		CK	H	BH
6.67	8.8	11.06		156.24	248.89	217.43		29.2	32.1	36
6.68	9.12	10.59		206.1	205.74	236.1		30.1	29.8	32.1
7.27	8.57	11.76		165.54	229.89	240.62		28.6	32.3	39.1
								27.5	34.1	41.5
Fig.8-E				Fig.8-F
Tr/(mmol H2O m-2 s-2)				Gs/(mol m-1 s-1)				30.5	31.5	40.5
CK	H	BH		CK	H	BH		28.7	32.5	35.7
0.91	1.62	1.98		0.05	0.09	0.11		26	32.2	35.6
1.4	1.76	2.04		0.06	0.09	0.12		30.4	29.6	35
1.07	1.46	2.15		0.08	0.11	0.12		28.4	33.4	36.7
								28.7	33.1	41.2
