# Supplementary material for: A novel biochar-based composite hydrogel for removing heavy metals in water and alleviating cadmium stress in tobacco seedlings
Source: Sci Rep. 2023 Sep 20;13:15656. doi: 10.1038/s41598-023-41946-0 (PMC10511474; doi:10.1038/s41598-023-41946-0)
Supplement: Supplementary file 5 — Supplementary Table S5. [file 41598_2023_41946_MOESM5_ESM.xlsx]

## Sheet: Sheet1
Supplementary Table:S5:MDA content (A), PRO activity (B), CAT activity (C) and POD activity (E) of tobacco seedings leaves under Cd stress for 15 days.
Fig.9-A				Fig.9-A				Fig.9-A				Fig.9-A
MDA content/(nmol g-1 FW)				Proline content/(μg g-1 FW)				CAT activity/(U g-1 min-1 FW)				POD activity(U g-1 min-1 FW)
CK	H	BH		CK	H	BH		CK	H	BH		CK	H	BH
11.3465	11.845	7.456		2.47409	4.38196	9.74664		12.3	35.55	57.15		10.236	17.525	25.132
15.54	12.015	9.312		2.72937	3.39539	6.59309		18.28	29.16	47.28		11.707	20.132	22.184
14.281	10.1867	9.32609		3.05758	5.23608	7.79846		17.33	28.87	52.2		12.482	19.868	23.5215
